# Supplementary material for: R/UAStools::plotshpcreate: Create Multi-Polygon Shapefiles for Extraction of Research Plot Scale Agriculture Remote Sensing Data
Source: Front Plant Sci. 2020 Sep 30;11:511768. doi: 10.3389/fpls.2020.511768 (PMC7554333; doi:10.3389/fpls.2020.511768)
Supplement: File S1 — R/UAStools v0.2.0 R package. [file DataSheet_1.zip]

Archive with 18 entries (13 files):
- UAStools-master/
- UAStools-master/.Rbuildignore
- UAStools-master/.gitignore
- UAStools-master/DESCRIPTION
- UAStools-master/LICENSE
- UAStools-master/NAMESPACE
- UAStools-master/R/
- UAStools-master/R/SampleInfile.R
- UAStools-master/R/plotshpcreate.R
- UAStools-master/README.md
- UAStools-master/UAStools.Rproj
- UAStools-master/data/
- UAStools-master/data/SampleInfile.rda
- UAStools-master/inst/
- UAStools-master/inst/CITATION
- UAStools-master/man/
- UAStools-master/man/SampleInfile.Rd
- UAStools-master/man/plotshpcreate.Rd
