# Supplementary material for: R/UAStools::plotshpcreate: Create Multi-Polygon Shapefiles for Extraction of Research Plot Scale Agriculture Remote Sensing Data
Source: Front Plant Sci. 2020 Sep 30;11:511768. doi: 10.3389/fpls.2020.511768 (PMC7554333; doi:10.3389/fpls.2020.511768)
Supplement: File S1 — R/UAStools v0.2.0 R package. [file DataSheet_1.zip › UAStools-master/DESCRIPTION]

Package: UAStools
Type: Package
Title: Tools for Field Based Remote Sensing Applications within Plot Based Agriculture 
Version: 0.2.0
Date: 8/20/2019
Author: Steven L. Anderson II,
        Seth C. Murray
Maintainer: Steven L. Anderson II <andersst@tamu.edu>
Description: This package provide a function to automate field plot shapefile (.shp) polygons for use in data extraction of remote sensing data sets.
License: GPL-2
Encoding: UTF-8
LazyData: true
Imports:rgdal (>= 1.2-18), sp (>= 1.2-7)
RoxygenNote: 6.1.1
