# Supplementary material for: R/UAStools::plotshpcreate: Create Multi-Polygon Shapefiles for Extraction of Research Plot Scale Agriculture Remote Sensing Data
Source: Front Plant Sci. 2020 Sep 30;11:511768. doi: 10.3389/fpls.2020.511768 (PMC7554333; doi:10.3389/fpls.2020.511768)
Supplement: File S1 — R/UAStools v0.2.0 R package. [file DataSheet_1.zip › UAStools-master/NAMESPACE]

# Generated by roxygen2: do not edit by hand

export(plotshpcreate)
import(rgdal)
import(sp)
