# Supplementary material for: R/UAStools::plotshpcreate: Create Multi-Polygon Shapefiles for Extraction of Research Plot Scale Agriculture Remote Sensing Data
Source: Front Plant Sci. 2020 Sep 30;11:511768. doi: 10.3389/fpls.2020.511768 (PMC7554333; doi:10.3389/fpls.2020.511768)
Supplement: File S1 — R/UAStools v0.2.0 R package. [file DataSheet_1.zip › UAStools-master/UAStools.Rproj]

Version: 1.0

RestoreWorkspace: Default
SaveWorkspace: Default
AlwaysSaveHistory: Default

EnableCodeIndexing: Yes
UseSpacesForTab: Yes
NumSpacesForTab: 2
Encoding: UTF-8

RnwWeave: Sweave
LaTeX: pdfLaTeX

BuildType: Package
PackageUseDevtools: Yes
PackageInstallArgs: --no-multiarch --with-keep.source
PackageRoxygenize: rd,collate,namespace,vignette
