# Supplementary material for: R/UAStools::plotshpcreate: Create Multi-Polygon Shapefiles for Extraction of Research Plot Scale Agriculture Remote Sensing Data
Source: Front Plant Sci. 2020 Sep 30;11:511768. doi: 10.3389/fpls.2020.511768 (PMC7554333; doi:10.3389/fpls.2020.511768)
Supplement: File S1 — R/UAStools v0.2.0 R package. [file DataSheet_1.zip › UAStools-master/inst/CITATION]

citHeader("To cite the UAStools package in publications use:")


citEntry(entry="Article",

        title = "Prediction of Maize Grain Yield Before Maturity Using Improved Temporal Height Estimate of Unmanned Aerial Systems",
         author = personList(as.person("Steven L. Anderson II"), 
                             as.person("Seth C. Murray"),
                             as.person("Lonesome Malambo"),
                             as.person("Colby Ratcliff"),
                             as.person("Sorin Popescu"),
                             as.person("Dale Cope"),
                             as.person("Anjin Chang"),
                             as.person("Jinhu Jung"),
                             as.person("J. Alex Thomasson")),
         year         = "2019",
         journal      = "The Plant Phenome Journal",
         volume       = "2",
         issue        = "1",
         doi          = "10.2135/tppj2019.02.0004",
         url          = "http://dx.doi.org/10.2135/tppj2019.02.0004",
         
         textVersion = "Anderson, S. L., Murray, S. C., Malambo, L., Ratcliff, C., Popescu, S., Cope, D., Chang, A., Jung, J., & Thomasson, J. A. (2019). Prediction of Maize Grain Yield before Maturity Using Improved Temporal Height Estimates of Unmanned Aerial Systems. The Plant Phenome Journal, 2(1). doi:10.2135/tppj2019.02.0004."
)
